# Supplementary material for: Non-Specific Epileptic Activity, EEG, and Brain Imaging in Loss of Function Variants in SATB1: A New Case Report and Review of the Literature
Source: Genes (Basel). 2024 Apr 25;15(5):548. doi: 10.3390/genes15050548 (PMC11120869; doi:10.3390/genes15050548)
Supplement: Supplementary file 1 [file genes-15-00548-s001.zip]

Archive with 1 entries (1 files):
- genes-2976310-supplementary.pdf
